# Supplementary material for: Nicotine-induced activation of cholinergic receptor nicotinic alpha 5 subunit mediates the malignant behaviours of laryngeal squamous epithelial cells by interacting with RABL6
Source: Cell Death Discov. 2024 Jun 15;10:286. doi: 10.1038/s41420-024-02051-x (PMC11180178; doi:10.1038/s41420-024-02051-x)
Supplement: Supplementary file 6 — Supplementary Table 1 [file 41420_2024_2051_MOESM6_ESM.xlsx]

## Sheet: Sheet1 (2)
Supplementary Table 1: Clinicopathological features of clinical cohorts
Characteristics	TCGA (n=527)	Cohort 1 (n=50)	Cohort 2 (n=44)
Age
>60	266	34	21
≤60	260	16	23
Unknown	1	0	0
Gender
Male	385	49	43
Female	142	1	1
Grade
G1	63	0	0
G2	311	41	37
G3	124	4	5
Unknown	29	5	2
Survival status
Alive	304	0	33
Deceased	223	0	11
Unknown	0	50	0
Stage
I	27	1	6
II	74	15	16
III	82	11	11
IV	269	23	11
Unknown	75	0	0
pT
T1	49	1	6
T2	140	16	18
T3	101	18	13
T4	174	15	7
Unknown	63	0	0
pN
N0	179	36	36
N1	68	3	1
N2	172	9	7
N3	8	2	0
Unknown	100	0	0
Smoking
Lifelong Non-smoker	121	12	15
Reformed smoker	215	0	0
Current smoker	178	38	29
Unknown	13
Drinking
Yes	351	25	23
No	165	25	21
Unknown	11	0	0
HPV
Negative	81	0	0
Positive	44	0	0
Unknown	402	50	44
