# Supplementary material for: Nicotine-induced activation of cholinergic receptor nicotinic alpha 5 subunit mediates the malignant behaviours of laryngeal squamous epithelial cells by interacting with RABL6
Source: Cell Death Discov. 2024 Jun 15;10:286. doi: 10.1038/s41420-024-02051-x (PMC11180178; doi:10.1038/s41420-024-02051-x)
Supplement: Supplementary file 7 — Supplementary Table 2 [file 41420_2024_2051_MOESM7_ESM.xlsx]

## Sheet: Sheet1 (2)
Supplementary Table 2: The sequences of all primers used in this study.
ID	Forward primer(5'-3')	Reverse primer(5'-3')
CHRNA1	CTGGACCTACGACGGCTCT	CGCTGCATGACGAAGTGGT
CHRNA2	ACACTTCAGACGTGGTGATTG	CCACTCCTGTTTTAGCCAGAC
CHRNA3	ACCTGTGGCTCAAGCAAATCT	GCAGGGACACGCATGAACT
CHRNA4	GGAGGGCGTCCAGTACATTG	GAAGATGCGGTCGATGACCA
CHRNA5	GAGAATGGGAGATTGTGAGTGC	AGTGACATACGGATACCAGCAA
CHRNA6	TGAGACTCTTCGCGTTCCTG	ATTTCAGCTTTGTCATACGTCCA
CHRNA7	GCTGGTCAAGAACTACAATCCC	CTCATCCACGTCCATGATCTG
CHRNA9	AAATCTGGCACGATGCCTATC	GCAGGACCACATTGGTGTTCA
CHRNA10	TCGACATGGATGAACGGAACC	ATCGTAGGTAGGCATCTGTCC
CHRNB1	CTCTGGACATTAGCGTCGTGG	GCTGAACACCATAGTGCAATTCT
CHRNB2	GGTGACAGTACAGCTTATGGTG	AGGCGATAATCTTCCCACTCC
CHRNB3	TGCTGGTTCTCATCGTCCTTG	GCATCTTCATTTTCGGCGATTGA
CHRND	ATGGTCAACCTGGTCTTCTACC	CAGGAACTTGCCGATAAGGG
CHRNE	GTGGATGCCGTGAACTTCGT	GCACCCAGTCGGACACTTC
CHRNG	TGGACGGTGTCTTCGAGGT	GCGGCAGCCAGTAGATACA
GAPDH	GATGCCCCCATGTTCGTCAT	TAAGCAGTTGGTGGTGCAGG
