# Supplementary material for: Nicotine-induced activation of cholinergic receptor nicotinic alpha 5 subunit mediates the malignant behaviours of laryngeal squamous epithelial cells by interacting with RABL6
Source: Cell Death Discov. 2024 Jun 15;10:286. doi: 10.1038/s41420-024-02051-x (PMC11180178; doi:10.1038/s41420-024-02051-x)
Supplement: Supplementary file 8 — Supplementary Table 3 [file 41420_2024_2051_MOESM8_ESM.xlsx]

## Sheet: Sheet1
Supplementary Table 3: The antibodies used in this study.
ID	Catalog number	Manufacturer
CHRNA5	ab259859	Abcam
RABL6	20848-1-AP	Proteintech
E-cadherin	3195	Cell Signaling Technology
N-cadherin	13116	Cell Signaling Technology
Slug	9585	Cell Signaling Technology
ZO-1	8193	Cell Signaling Technology
Claudin-1	13255	Cell Signaling Technology
β-catenin	8480	Cell Signaling Technology
Pan-CK	26411-1-AP	Proteintech
JAK2	ab108596	Abcam
p-JAK2	ab32101	Abcam
STAT3	ab68153	Abcam
p-STAT3	ab76315	Abcam
GAPDH	60004-1-Ig	Proteintech
